# Supplementary material for: Association of the rs9896052 Polymorphism Upstream of GRB2 with Proliferative Diabetic Retinopathy in Patients with Less than 10 Years of Diabetes
Source: Int J Mol Sci. 2024 Sep 24;25(19):10232. doi: 10.3390/ijms251910232 (PMC11477274; doi:10.3390/ijms251910232)
Supplement: Supplementary file 1 [file ijms-25-10232-s001.zip]

Archive with 1 entries (1 files):
- ijms-3144399-supplementary.pdf
